# Supplementary material for: Fox dietary ecology as a tracer of human impact on Pleistocene ecosystems
Source: PLoS One. 2020 Jul 22;15(7):e0235692. doi: 10.1371/journal.pone.0235692 (PMC7375521; doi:10.1371/journal.pone.0235692)
Supplement: S1 Table — Isotopic values from carnivores and herbivores from Swabian Jura sites, taken from literature. (XLSX) [file pone.0235692.s011.xlsx]

## Sheet: S1 Ref Samples
Lab ID	Reference	Period	Location	Taxon	d13Ccoll [‰]	d15Ncoll [‰]
TUB-83	Bocherens et al. 2011	Middle Paleolithic	Hohle Fels	Ursus arctos	-19.4365	8.0735
HST-12	Bocherens et al. 2011	Aurignacian	Geißenklösterle	Crocuta crocuta	-20	9.4
HST-16	Bocherens et al. 2011	Aurignacian	Hohlenstein Stadel	Crocuta crocuta	-20.3	10.2
EQ-GK 331	Bocherens et al. 2011	Aurignacian	Geissenklösterle	Equus sp.	-20.6	6.1
EQ-GK 319	Bocherens et al. 2011	Aurignacian	Geissenklösterle	Equus sp.	-21.4	4.2
EQ-GK 321	Bocherens et al. 2011	Aurignacian	Geissenklösterle	Equus sp.	-20.1	8.5
EQ-GK 322	Bocherens et al. 2011	Aurignacian	Geissenklösterle	Equus sp.	-20.8	6.3
EQ-GK 323	Bocherens et al. 2011	Aurignacian	Geissenklösterle	Equus sp.	-20.7	6.1
EQ-GK 325	Bocherens et al. 2011	Aurignacian	Geissenklösterle	Equus sp.	-20.8	7.1
EQ-GK 326	Bocherens et al. 2011	Aurignacian	Geissenklösterle	Equus sp.	-21	6.1
EQ-GK 327	Bocherens et al. 2011	Aurignacian	Geissenklösterle	Equus sp.	-20.9	5.9
EQ-GK 329	Bocherens et al. 2011	Aurignacian	Geissenklösterle	Equus sp.	-20.8	6.9
EQ-GK 330	Bocherens et al. 2011	Aurignacian	Geissenklösterle	Equus sp.	-21.6	6.9
P-21810	Drucker et al. 2015	Aurignacian	Geißenklösterle	Equus sp.	-20.8	8.9
P-22980	Drucker et al. 2015	Aurignacian	Geißenklösterle	Equus sp.	-20.9	6.3
P-22978	Drucker et al. 2015	Aurignacian	Geißenklösterle	Equus sp.	-20.2	7.9
HF-7	Münzel et al. 2014	Aurignacian	Hohle Fels	Equus sp.	-20.7	6.3
HF-8	Münzel et al. 2014	Aurignacian	Hohle Fels	Equus sp.	-20.9	6.2
HF-9	Münzel et al. 2014	Aurignacian	Hohle Fels	Equus sp.	-20.5	6.9
HF-6	Münzel et al. 2014	Aurignacian	Hohle Fels	Equus sp.	-20.5	6.8
HF-10	Münzel et al. 2014	Aurignacian	Hohle Fels	Equus sp.	-20.5	6.5
P-22976	Drucker et al. 2015	Aurignacian	Geißenklösterle	Mammuthus primigenius	-21.5	8
JK2769	Münzel et al. 2014	Aurignacian	Geißenklösterle	Mammuthus primigenius	-21.1	8.9
JK2764	Münzel et al. 2014	Aurignacian	Geißenklösterle	Mammuthus primigenius	-21.1	8
JK2778	Münzel et al. 2014	Aurignacian	Geißenklösterle	Mammuthus primigenius	-20.8	10
JK2771	Münzel et al. 2014	Aurignacian	Geißenklösterle	Mammuthus primigenius	-21.2	8.8
JK2766	Münzel et al. 2014	Aurignacian	Hohle Fels	Mammuthus primigenius	-21.7	8.4
RA-GK 303	Bocherens et al. 2011	Aurignacian	Geissenklösterle	Rangifer tarandus	-18.9	2.4
RA-GK 308	Bocherens et al. 2011	Aurignacian	Geissenklösterle	Rangifer tarandus	-18.7	3.4
RA-GK 309	Bocherens et al. 2011	Aurignacian	Geissenklösterle	Rangifer tarandus	-19.1	3.9
RA-GK 311	Bocherens et al. 2011	Aurignacian	Geissenklösterle	Rangifer tarandus	-18.6	3.4
RA-GK 312	Bocherens et al. 2011	Aurignacian	Geissenklösterle	Rangifer tarandus	-19	2.6
RA-GK 299	Bocherens et al. 2011	Aurignacian	Geissenklösterle	Rangifer tarandus	-19.2	3.8
RA-GK 300	Bocherens et al. 2011	Aurignacian	Geissenklösterle	Rangifer tarandus	-18.6	3.8
RA-GK 302	Bocherens et al. 2011	Aurignacian	Geissenklösterle	Rangifer tarandus	-19.1	4.6
RA-GK 304	Bocherens et al. 2011	Aurignacian	Geissenklösterle	Rangifer tarandus	-19.5	4.4
RA-GK 306	Bocherens et al. 2011	Aurignacian	Geissenklösterle	Rangifer tarandus	-19.4	4.7
KIA-35462	Münzel et al. 2014	Aurignacian	Hohle Fels	Rangifer tarandus	-19.5	4.8
TUB-14	Bocherens et al. 2011	Aurignacian	Geißenklösterle	Ursus arctos	-19.3	9.1
EQ-GK 314	Bocherens et al. 2011	Gravettian	Geissenklösterle	Equus sp.	-20.7	8.7
EQ-GK 316	Bocherens et al. 2011	Gravettian	Geissenklösterle	Equus sp.	-20.6	7.3
EQ-GK 317	Bocherens et al. 2011	Gravettian	Geissenklösterle	Equus sp.	-20.7	5.5
EQ-GK 318	Bocherens et al. 2011	Gravettian	Geissenklösterle	Equus sp.	-21.8	3.4
GK15	Drucker et al. 2015	Gravettian	Geißenklösterle	Equus sp.	-20.4	7.1
GK14	Drucker et al. 2015	Gravettian	Geißenklösterle	Equus sp.	-20.6	6.3
JK2781	Drucker et al. 2015	Gravettian	Geißenklösterle	Mammuthus primigenius	-21	8.9
P-22981	Drucker et al. 2015	Gravettian	Geißenklösterle	Mammuthus primigenius	-21.3	8.1
JK2774	Münzel et al. 2014	Gravettian	Geißenklösterle	Mammuthus primigenius	-21.1	9.1
JK2777	Münzel et al. 2014	Gravettian	Geißenklösterle	Mammuthus primigenius	-21	9
JK2779	Münzel et al. 2014	Gravettian	Geißenklösterle	Mammuthus primigenius	-20.9	8.3
JK2780	Münzel et al. 2014	Gravettian	Geißenklösterle	Mammuthus primigenius	-20.9	8.7
TUB-73	Bocherens et al. 2011	Gravettian	Hohle Fels	Panthera spelaea	-18.8	10.2
TUB-74	Bocherens et al. 2011	Gravettian	Hohle Fels	Panthera spelaea	-20.7	8.4
TUB-75	Bocherens et al. 2011	Gravettian	Hohle Fels	Panthera spelaea	-18.1	8.2
RA-GK 294	Bocherens et al. 2011	Gravettian	Geissenklösterle	Rangifer tarandus	-18.9	4.3
RA-GK 295	Bocherens et al. 2011	Gravettian	Geissenklösterle	Rangifer tarandus	-19.3	3.7
RA-GK 296	Bocherens et al. 2011	Gravettian	Geissenklösterle	Rangifer tarandus	-19	4.2
P-21815	Drucker et al. 2015	Gravettian	Geißenklösterle	Rangifer tarandus	-18.9	4.6
TUB-84	Bocherens et al. 2011	Gravettian	Hohle Fels	Ursus arctos	-19.4	9.6
TUB-8	Bocherens et al. 2011	Gravettian	Geißenklösterle	Ursus arctos	-19.5	8.3
