# Supplementary material for: Fox dietary ecology as a tracer of human impact on Pleistocene ecosystems
Source: PLoS One. 2020 Jul 22;15(7):e0235692. doi: 10.1371/journal.pone.0235692 (PMC7375521; doi:10.1371/journal.pone.0235692)
Supplement: S2 Table — List of the included prey taxa, sorted into prey groups. (XLSX) [file pone.0235692.s012.xlsx]

## Sheet: S2 Prey in groups
Lab ID	Prey group	Taxon	d13Ccoll [‰]	d15Ncoll [‰]
SJM-7	Horse	Dicrostonyx torquatus	-21.2	5.5
SJM-8	Horse	Dicrostonyx torquatus	-21	6.7
SJM-9	Horse	Dicrostonyx torquatus	-21.2	7.1
SJM-54	Horse	Dicrostonyx torquatus	-21.2	6.4
SJM-55	Horse	Dicrostonyx torquatus	-20.3	7.1
SJM-56	Horse	Dicrostonyx torquatus	-20.9	5.2
SJM-51	Horse	Dicrostonyx torquatus	-21.3	6.1
SJM-48	Horse	Dicrostonyx torquatus	-21.1	5.6
P-22980	Horse	Equus sp.	-20.9	6.3
P-22978	Horse	Equus sp.	-20.2	7.9
HF-7	Horse	Equus sp.	-20.7	6.3
HF-8	Horse	Equus sp.	-20.9	6.2
HF-9	Horse	Equus sp.	-20.5	6.9
HF-6	Horse	Equus sp.	-20.5	6.8
HF-10	Horse	Equus sp.	-20.5	6.5
EQ-GK 331	Horse	Equus sp.	-20.6	6.1
EQ-GK 321	Horse	Equus sp.	-20.1	8.5
EQ-GK 322	Horse	Equus sp.	-20.8	6.3
EQ-GK 323	Horse	Equus sp.	-20.7	6.1
EQ-GK 325	Horse	Equus sp.	-20.8	7.1
EQ-GK 326	Horse	Equus sp.	-21	6.1
EQ-GK 327	Horse	Equus sp.	-20.9	5.9
EQ-GK 329	Horse	Equus sp.	-20.8	6.9
EQ-GK 316	Horse	Equus sp.	-20.6	7.3
EQ-GK 317	Horse	Equus sp.	-20.7	5.5
GK15	Horse	Equus sp.	-20.4	7.1
GK14	Horse	Equus sp.	-20.6	6.3
SJM-3	Horse	Lemmus lemmus	-20.7	6.5
SJM-57	Horse	Lemmus lemmus	-21.4	5.2
SJM-60	Horse	Lemmus lemmus	-20.9	5.6
SJM-47	Horse	Lemmus lemmus	-21.3	6.1
P-21810	Mammoth	Equus sp.	-20.8	8.9
EQ-GK 314	Mammoth	Equus sp.	-20.7	8.7
JK2769	Mammoth	Mammuthus primigenius	-21.1	8.9
JK2764	Mammoth	Mammuthus primigenius	-21.1	8
P-22976	Mammoth	Mammuthus primigenius	-21.5	8
JK2778	Mammoth	Mammuthus primigenius	-20.8	10
JK2771	Mammoth	Mammuthus primigenius	-21.2	8.8
JK2766	Mammoth	Mammuthus primigenius	-21.7	8.4
JK2781	Mammoth	Mammuthus primigenius	-21	8.9
JK2774	Mammoth	Mammuthus primigenius	-21.1	9.1
JK2777	Mammoth	Mammuthus primigenius	-21	9
JK2779	Mammoth	Mammuthus primigenius	-20.9	8.3
JK2780	Mammoth	Mammuthus primigenius	-20.9	8.7
P-22981	Mammoth	Mammuthus primigenius	-21.3	8.1
SJM-52	Reindeer	Dicrostonyx torquatus	-20.2	3.5
VLP-12	Reindeer	Lepus sp.	-20.4	2.8
VLP-13	Reindeer	Lepus sp.	-20.2	3.5
KIA-35462	Reindeer	Rangifer tarandus	-19.5	4.8
RA-GK 303	Reindeer	Rangifer tarandus	-18.9	2.4
RA-GK 308	Reindeer	Rangifer tarandus	-18.7	3.4
RA-GK 309	Reindeer	Rangifer tarandus	-19.1	3.9
RA-GK 311	Reindeer	Rangifer tarandus	-18.6	3.4
RA-GK 312	Reindeer	Rangifer tarandus	-19	2.6
RA-GK 299	Reindeer	Rangifer tarandus	-19.2	3.8
RA-GK 300	Reindeer	Rangifer tarandus	-18.6	3.8
RA-GK 302	Reindeer	Rangifer tarandus	-19.1	4.6
RA-GK 304	Reindeer	Rangifer tarandus	-19.5	4.4
RA-GK 306	Reindeer	Rangifer tarandus	-19.4	4.7
RA-GK 294	Reindeer	Rangifer tarandus	-18.9	4.3
RA-GK 295	Reindeer	Rangifer tarandus	-19.3	3.7
RA-GK 296	Reindeer	Rangifer tarandus	-19	4.2
P-21815	Reindeer	Rangifer tarandus	-18.9	4.6
SJM-11	Rodents	Dicrostonyx torquatus	-25.1	-1.5
SJM-50	Rodents	Dicrostonyx torquatus	-21.1	3.6
EQ-GK 330	Rodents	Equus sp.	-21.6	6.9
EQ-GK 319	Rodents	Equus sp.	-21.4	4.2
EQ-GK 318	Rodents	Equus sp.	-21.8	3.4
SJM-12	Rodents	Lemmus lemmus	-23.1	1
SJM-14	Rodents	Lemmus lemmus	-24.9	-0.6
SJM-15	Rodents	Lemmus lemmus	-24.6	1
SJM-16	Rodents	Lemmus lemmus	-24.5	0.6
SJM-17	Rodents	Lemmus lemmus	-22.9	2.5
SJM-18	Rodents	Lemmus lemmus	-23.5	2.5
SJM-5	Rodents	Lemmus lemmus	-21.9	7.3
SJM-6	Rodents	Lemmus lemmus	-21.8	6.8
SJM-1	Rodents	Lemmus lemmus	-21.8	5.9
SJM-4	Rodents	Lemmus lemmus	-22	5.8
SJM-13	Rodents	Lemmus lemmus	-23.2	5.2
SJM-2	Rodents	Lemmus lemmus	-22.2	4.8
SJM-58	Rodents	Lemmus lemmus	-22.8	6.6
SJM-59	Rodents	Lemmus lemmus	-21.6	3.9
SJM-61	Rodents	Lemmus lemmus	-21.7	4.2
SJM-10	Rodents	Microtus arvalis/agrestis	-22.4	7.3
SJM-29	Rodents	Microtus arvalis/agrestis	-22.5	7.9
SJM-31	Rodents	Microtus arvalis/agrestis	-22.6	6.7
SJM-32	Rodents	Microtus arvalis/agrestis	-23	7.4
SJM-33	Rodents	Microtus arvalis/agrestis	-23.1	5.4
SJM-34	Rodents	Microtus arvalis/agrestis	-22	5.7
SJM-36	Rodents	Microtus arvalis/agrestis	-22.2	5.9
SJM-37	Rodents	Microtus arvalis/agrestis	-21.8	5.7
SJM-38	Rodents	Microtus arvalis/agrestis	-23	6.2
SJM-30	Rodents	Microtus arvalis/agrestis	-22.1	4.5
SJM-35	Rodents	Microtus arvalis/agrestis	-22.7	4.4
SJM-53	Rodents	Microtus arvalis/agrestis	-21.7	3
SJM-49	Rodents	Microtus arvalis/agrestis	-22.4	2.3
SJM-62	Rodents	Microtus arvalis/agrestis	-22.1	3.8
SJM-63	Rodents	Microtus arvalis/agrestis	-21.8	4.5
