# Supplementary material for: Fox dietary ecology as a tracer of human impact on Pleistocene ecosystems
Source: PLoS One. 2020 Jul 22;15(7):e0235692. doi: 10.1371/journal.pone.0235692 (PMC7375521; doi:10.1371/journal.pone.0235692)
Supplement: S3 Table — List of the included carnivore taxa, sorted into fox niches and large carnivore groups. (XLSX) [file pone.0235692.s013.xlsx]

## Sheet: S3 Carnivore niches
Lab ID	Period	Niche/Group	Taxon	d13Ccoll [‰]	d15Ncoll [‰]
PLC-1	Aurignacian	High d15N foxes	Vulpes lagopus	-18.4	8.7
PLC-16	Aurignacian	High d15N foxes	Vulpes lagopus	-19.4	9.4
PLC-28	Aurignacian	High d15N foxes	Vulpes lagopus	-19.7	8.6
PLC-55	Aurignacian	High d15N foxes	Vulpes lagopus	-20.1	8.9
VLP-1	Aurignacian	High d15N foxes	Vulpes lagopus	-20.6	9.1
VLP-3	Aurignacian	High d15N foxes	Vulpes lagopus	-19.9	8.6
PLC-15	Aurignacian	High d15N foxes	Vulpes sp.	-20.4	8.9
PLC-10	Aurignacian	High d15N foxes	Vulpes vulpes	-19.2	8.2
PLC-11	Aurignacian	High d15N foxes	Vulpes vulpes	-19.6	9.1
PLC-8	Aurignacian	High d15N foxes	Vulpes vulpes	-20.1	8.3
PLC-26	Aurignacian	High d15N foxes	Vulpes vulpes	-19.8	8.1
PLC-27	Aurignacian	High d15N foxes	Vulpes vulpes	-20.2	8.2
PLC-66	Aurignacian	High d15N foxes	Vulpes vulpes	-20.3	8
PLC-67	Aurignacian	High d15N foxes	Vulpes vulpes	-21	8.2
PLC-85	Aurignacian	High d15N foxes	Vulpes vulpes	-20.2	8.3
PLC-42	Gravettian	High d15N foxes	Vulpes lagopus	-20.3	7.6
PLC-77	Gravettian	High d15N foxes	Vulpes lagopus	-20.1	8.7
PLC-75	Gravettian	High d15N foxes	Vulpes vulpes	-20.3	9.2
VLP-4	Gravettian	High d15N foxes	Vulpes vulpes	-19.7	7.1
VLP-5	Gravettian	High d15N foxes	Vulpes vulpes	-19.7	9.7
PLC-80	Middle Paleolithic	High d15N foxes	Vulpes vulpes	-19.7	10
PLC-82	Middle Paleolithic	High d15N foxes	Vulpes vulpes	-20.2	7.8
PLC-83	Middle Paleolithic	High d15N foxes	Vulpes vulpes	-20.4	8.2
PLC-84	Middle Paleolithic	High d15N foxes	Vulpes vulpes	-20.1	9
PLC-39	Middle Paleolithic	High d15N foxes	Vulpes vulpes	-20.3	8.4
PLC-40	Middle Paleolithic	High d15N foxes	Vulpes vulpes	-19.9	8.6
PLC-24	Aurignacian	Large Carnivores	Canis lupus	-19.1	9.5
PLC-25	Aurignacian	Large Carnivores	Canis lupus	-19	9.6
PLC-29	Aurignacian	Large Carnivores	Canis lupus	-19.4	10.7
PLC-30	Aurignacian	Large Carnivores	Canis lupus	-19.7	9.2
PLC-31	Aurignacian	Large Carnivores	Canis lupus	-19	9.8
PLC-32	Aurignacian	Large Carnivores	Canis lupus	-19.5	8.5
PLC-44	Aurignacian	Large Carnivores	Canis lupus	-18.9	9.6
PLC-46	Aurignacian	Large Carnivores	Canis lupus	-19.7	9.3
PLC-47	Aurignacian	Large Carnivores	Canis lupus	-19.2	8.9
PLC-78	Aurignacian	Large Carnivores	Canis lupus	-19.5	8.5
JK2175	Aurignacian	Large Carnivores	Canis lupus	-19.5	10.7
JK2180	Aurignacian	Large Carnivores	Canis lupus	-18.6	8.3
JK2184	Aurignacian	Large Carnivores	Canis lupus	-18.9	10
PLC-2	Aurignacian	Large Carnivores	Canis lupus	-20.2	9.1
PLC-3	Aurignacian	Large Carnivores	Canis lupus	-21	9.4
PLC-45	Aurignacian	Large Carnivores	Canis lupus	-20.4	9.5
HST-12	Aurignacian	Large Carnivores	Crocuta crocuta	-20	9.4
HST-16	Aurignacian	Large Carnivores	Crocuta crocuta	-20.3	10.2
PLC-62	Aurignacian	Large Carnivores	Gulo gulo	-19.1	9.4
PLC-17	Aurignacian	Large Carnivores	Lynx lynx	-19.3	7.7
PLC-23	Aurignacian	Large Carnivores	Lynx lynx	-19.3	10.2
PLC-63	Aurignacian	Large Carnivores	Lynx lynx	-19.8	7
TUB-14	Aurignacian	Large Carnivores	Ursus arctos	-19.3	9.1
JK2174	Gravettian	Large Carnivores	Canis lupus	-20.2	9.7
JK2183	Gravettian	Large Carnivores	Canis lupus	-20.2	9.3
JK2178	Gravettian	Large Carnivores	Canis lupus	-19.5	8.9
PLC-70	Gravettian	Large Carnivores	Gulo gulo	-19.1	7.6
PLC-18	Gravettian	Large Carnivores	Lynx lynx	-19.5	8.4
PLC-19	Gravettian	Large Carnivores	Lynx lynx	-18.7	8
TUB-73	Gravettian	Large Carnivores	Panthera spelaea	-18.8	10.2
TUB-74	Gravettian	Large Carnivores	Panthera spelaea	-20.7	8.4
TUB-75	Gravettian	Large Carnivores	Panthera spelaea	-18.1	8.2
TUB-84	Gravettian	Large Carnivores	Ursus arctos	-19.4	9.6
TUB-8	Gravettian	Large Carnivores	Ursus arctos	-19.5	8.3
PLC-79	Middle Paleolithic	Large Carnivores	Canis lupus	-20.1	10.6
PLC-35	Middle Paleolithic	Large Carnivores	Canis lupus	-20	7.7
PLC-37	Middle Paleolithic	Large Carnivores	Canis lupus	-20.1	8.5
PLC-38	Middle Paleolithic	Large Carnivores	Canis lupus	-19.4	10
PLC-48	Middle Paleolithic	Large Carnivores	Canis lupus	-19.2	8.3
PLC-49	Middle Paleolithic	Large Carnivores	Canis lupus	-19.7	7.3
TUB-83	Middle Paleolithic	Large Carnivores	Ursus arctos	-19.4365	8.0735
PLC-76	Middle Paleolithic	Low d15N foxes	Vulpes lagopus	-21.4	1
VLP-10	Middle Paleolithic	Low d15N foxes	Vulpes vulpes	-21.1	3
PLC-22	Aurignacian	Intermediate d15N foxes	Vulpes lagopus	-20.2	5.4
PLC-9	Aurignacian	Intermediate d15N foxes	Vulpes vulpes	-19.4	5.7
PLC-13	Aurignacian	Intermediate d15N foxes	Vulpes vulpes	-20	4.7
PLC-14	Aurignacian	Intermediate d15N foxes	Vulpes vulpes	-20	5.5
PLC-68	Aurignacian	Intermediate d15N foxes	Vulpes vulpes	-20.4	6
PLC-69	Aurignacian	Intermediate d15N foxes	Vulpes vulpes	-20	4.8
PLC-71	Gravettian	Intermediate d15N foxes	Vulpes vulpes	-20.5	6
PLC-43	Gravettian	Intermediate d15N foxes	Vulpes vulpes	-19.7	4
PLC-73	Gravettian	Intermediate d15N foxes	Vulpes vulpes	-19.6	3.7
PLC-72	Gravettian	Intermediate d15N foxes	Vulpes vulpes	-19.4	6.7
