# Supplementary material for: Fox dietary ecology as a tracer of human impact on Pleistocene ecosystems
Source: PLoS One. 2020 Jul 22;15(7):e0235692. doi: 10.1371/journal.pone.0235692 (PMC7375521; doi:10.1371/journal.pone.0235692)
Supplement: S5 Table — AH = archaeological horizon, MNI = Minimum Number of Individuals. Bold names show the samples that are most likely to come from an individual, based on the isotope values that are below the limit. (XLSX) [file pone.0235692.s015.xlsx]

## Sheet: Tabelle1
Site	Lab ID	Excav. No	AH	Period	Taxon	Element	Name in S4 and S5 Figs	MNI
Geißenklösterle	PLC-18	GK 9/3	AH Ir	Gravettian	Lynx	Rib	S5 Fig: GK lynx	1
	PLC-19	GK 121/93	AH Ir	Gravettian	Lynx	Mandible
Hohlenstein-Stadel	PLC-26	HS 19/2-9298	Hieb 2	Aurignacian	Red fox	Mandible	S4 Fig: HS fox	1
	PLC-27	HS 19/2-9359	Hieb 2	Aurignacian	Red fox	Humerus
Sirgenstein	PLC-66	Si 3360	AH IV	Aurignacian	Red fox	Mandible (R)	S4 Fig: Si fox	1
	PLC-67	Si 3361	AH IV	Aurignacian	Red fox	Mandible (L)
	PLC-43	Si 773	AH I	Gravettian	Red fox	Mandible (R)	S5 Fig: Si fox	1
	PLC-73	Si 2214	AH I	Gravettian	Red fox	Humerus (R)
Vogelherd	PLC-2	Vg IV 9059	AH IV	Aurignacian	Wolf	Radius	S4 Fig: VH wolf 1	2
	PLC-45	Vg IV 10685	AH IV	Aurignacian	Wolf	Tibia
	PLC-46	Vg IV 1732	AH IV	Aurignacian	Wolf	Ulna (L)	S4 Fig: VH wolf 2
	PLC-47	Vg IV 7214	AH IV	Aurignacian	Wolf	Ulna (R)
	PLC-11	Vg IV 7259	AH IV	Aurignacian	Red fox	Radius	S4 Fig: VH fox 1	2
	PLC-10	Vg IV 7245	AH IV	Aurignacian	Red fox	Tibia
	PLC-15	Vg IV 12782	AH IV	Aurignacian	Fox	Mandible (R)
	PLC-9	Vg IV 3551	AH IV	Aurignacian	Red fox	Femur	S4 Fig: VH fox 2	1
	PLC-13	Vg IV 12776	AH IV	Aurignacian	Red fox	Mandible (R)
Table S5: List of probably affected samples. AH = archaeological horizon, MNI = Minimum Number of Individuals. Bold names show the samples that are most likely to come from an individual, based on the isotope values that are below the limit.
