# Supplementary material for: Fox dietary ecology as a tracer of human impact on Pleistocene ecosystems
Source: PLoS One. 2020 Jul 22;15(7):e0235692. doi: 10.1371/journal.pone.0235692 (PMC7375521; doi:10.1371/journal.pone.0235692)
Supplement: S6 Table — Differences in the isotopic values of the archaeological, zooarchaeological and genetic ambiguous samples. Values below the limits are marked in red, values above 1 show a clear difference and are marked in blue. Values between both limits are marked yellow. (XLSX) [file pone.0235692.s016.xlsx]

## Sheet: Tabelle2
Lab ID	δ13Ccoll [‰]	δ15Ncoll [‰]	Lab ID	δ13Ccoll [‰]	δ15Ncoll [‰]	Differences in δ13C	Differences in δ15N	MNI	Taxon	Site
PLC-18	-19.5	8.4	PLC-19	-18.7	8	0.8‰	0.4‰	1	Lynx	Geißenklösterle
JK 2180	-18.6	8.3	JK 2184	-18.9	10	0.3‰	1.7‰	2	Wolf	Hohle Fels
PLC-26	-19.8	8.1	PLC-27	-20.2	8.2	0.4‰	0.1‰	1	Red fox	Hohlenstein-Stadel
PLC-66	-20.3	8.1	PLC-67	-21	8.2	0.7‰	0.1‰	1	Red fox	Sirgenstein
PLC-68	-20.4	6	PLC-69	-20	4.8	0.4‰	1.2‰	2	Red fox	Sirgenstein
PLC-43	-19.7	4	PLC-73	-19.6	3.7	0.1‰	0.3‰	1	Red fox	Sirgenstein
PLC-71	-20.5	6	PLC-72	-19.4	6.7	1.1‰	0.7‰	2	Red fox	Sirgenstein
PLC-71	-20.5	6	PLC-75	-20.3	9.2	0.2‰	3.2‰	2	Red fox	Sirgenstein
PLC-72	-19.4	6.7	PLC-75	-20.3	9.2	0.9‰	2.5‰	2	Red fox	Sirgenstein
PLC-2	-20.23	9.09	PLC-45	-20.44	9.54	0.2‰	0.4‰	1	Wolf	Vogelherd
PLC-2	-20.23	9.09	PLC-46	-19.67	9.3	0.6‰	0.2‰	1	Wolf	Vogelherd
PLC-2	-20.23	9.09	PLC-47	-19.22	8.85	1‰	0.2‰	2	Wolf	Vogelherd
PLC-45	-20.44	9.54	PLC-46	-19.67	9.3	0.8‰	0.2‰	1	Wolf	Vogelherd
PLC-45	-20.44	9.54	PLC-47	-19.22	8.85	1.2‰	0.7‰	2	Wolf	Vogelherd
PLC-46	-19.67	9.3	PLC-47	-19.22	8.85	0.5‰	0.5‰	1	Wolf	Vogelherd
PLC-48	-19.2	8.3	PLC-49	-19.7	7.3	0.5‰	1‰	2	Wolf	Vogelherd
PLC-1	-18.36	8.66	PLC-16	-19.44	9.43	1.1‰	0.8‰	2	Arctic fox	Vogelherd
PLC-10	-19.16	8.15	PLC-11	-19.63	9.08	0.5‰	0.9‰	1	Red fox	Vogelherd
PLC-10	-19.16	8.15	PLC-15	-20.39	8.93	1.2‰	0.8‰	2	Red fox	Vogelherd
PLC-11	-19.63	9.08	PLC-15	-20.39	8.93	0.8‰	0.2‰	1	Red fox	Vogelherd
PLC-9	-19.41	5.65	PLC-13	-19.97	4.72	0.6‰	0.9‰	1	Red fox	Vogelherd
Table S6: Differences in the isotopic values of the archaeological, zooarchaeological and genetic ambiguous samples. Values below the limits are marked in red, values above 1 show a clear difference and are marked in blue. Values between both limits are marked yellow.
